# Supplementary material for: Head Lice Infestation in Schoolchildren, in Poland—Is There a Chance for Change?
Source: J Clin Med. 2022 Jan 31;11(3):783. doi: 10.3390/jcm11030783 (PMC8837132; doi:10.3390/jcm11030783)
Supplement: Supplementary file 1 [file jcm-11-00783-s001.zip]

Archive with 1 entries (1 files):
- jcm-1532624-supplementary.pdf
